# Supplementary material for: Regulation of Hsa‐miR‐4639‐5p expression and its potential role in the pathogenesis of Parkinson's disease
Source: Aging Cell. 2023 Apr 26;22(6):e13840. doi: 10.1111/acel.13840 (PMC10265165; doi:10.1111/acel.13840)
Supplement: Supplementary file 2 — Data S1. Primer list. [file ACEL-22-e13840-s001.xlsx]

## Sheet: 工作表1
1. Primers for qPCR
RT primer for hsa-miR-4639-5p:	5’ CTCAACTGGTGTCGTGGAGTCGGCAATTCAGTTGAGTCAATCTC 3’
qPCR primers for hsa-miR-4639-5p:	F: 5’ TTGCTAAGTAGGCTGAGA 3’
	R: 5’ CTCAACTGGTGTCGTG 3’
RT primer for hsa-miR-16:	5' CTCAACTGGTGTCGTGGAGTCGGCAATTCAGTTGAGCGCCAATA 3'
qPCR primers for hsa-miR-16:	F: 5' AGCAGCACGTAAATATTG 3 '
	R: 5' AACTGGTGTCGTGGAG 3'
RT primer for Rnu6:	5' CTCAACTGGTGTCGTGGAGTCGGCAATTCAGTTGAGAAAATATG3'
qPCR primers for Rnu6:	F: 5' CAAATTCGTGAAGCGTT 3'
	R: 5' TGGTGTCGTGGAGTCG 3'
qPCR primers for MYLIP:	F: 5’ GCTGAGTGAGAGATGGAGCCT 3’
	R: 5’ GAACAGTTCAAGCAAAGCAACA 3’
qPCR primers for hsa-pri-miR-4639:	F: 5’ TGCTTTCCTTAAAAGTGACTG 3’
	R: 5’ GCAAGGTGAGAGTGAGGTTAT 3’
qPCR primers for hsa-pre-miR-4639:	F: 5’ GCTGAGATTGATGTCAGGTT 3’
	R: 5’ CAAAGCAAGGTGAGAGTGAG 3’
qPCR primers for human actin:	F: 5’ AAGGTGACAGCAGTCGGTT 3’
	R: 5’ TGTGTGGACTTGGGAGAGG 3’
2. Primers for luciferase constructs
5' -1259 luciferase primer F:	5' GGGGTACCCCTACCCTGTAAGGCGTTTTGATTCAG 3'
5' -907 luciferase primer F:	5' GGGGTACCCCCGCCTCCTGGGTTCAAGCGATTC 3'
5' -865 luciferase primer F:	5' GGGGTACCCCGTAGCTGGGATTACAGGTG 3'
5' -755 luciferase primer F:	5' GGGGTACCCCGACCTCAGGTGATCCACCCATCTCG 3'
5' -637 luciferase primer F:	5' GGGGTACCCCTTTCACAACCGAAATGCGTGCTCAG 3'
5' -560 luciferase primer F:	5' GGGGTACCCCGTAAATTCGAGACGGCAGA 3'
5' -275 luciferase primer F:	5' GGGGTACCCCGGCCGCTATATCAGCAGAG 3'
3' -20 luciferase primer R:	5' GAAGATCTTCCCACAGCCGCCTTCTCTTTGG 3'
3' +2877 luciferase primer R:	5' GAAGATCTTCTGCAGTTATTTGGTACTCCAAGC 3'
del 286 F2	5' CAGCTTGGAGGTGTTTAATCACCgccgctatatcagcagagtccc 3'
del 286 R1	5' gggactctgctgatatagcggcGGTGATTAAACACCTCCAAGCTG 3'
3. Region -1259 to +2877 Cas9 KO gRNA
gRNA1Tn	CACC GAGCACCTTACCTTAAGACG
gRNA1Bn	5' AAAC CGTCTTAAGGTAAGGTGCTC 3'
gRNA2Tn	5' CACC GGTACATACCTAGTTCAACT 3'
gRNA2Bn	5' AAAC AGTTGAACTAGGTATGTACC 3'
4. Region -1259 to +2877 Cas9 KO genotyping primers
Fa	5' CCCCTTACATACACGGGGACATT 3'
Ra	5' CATTCTCACAAGGGCCTCCCTAA 3'
F2	5' ATTGGCAAAGAGGAACAAGCGG 3'
R2	5' GTCTGGATGGCTGGTAGTTGGT 3'
5. Region -560 to -275 Cas9 KO gRNA
gRNA3Tn	5' CACC GAACTGTTCTCGTCCGGGCA 3'
gRNA3Bn	5' AAAC TGCCCGGACGAGAACAGTTC 3'
gRNA6Tn	5' CACC GAACTGCCTGCGCTGCGACA 3'
gRNA6Bn	5' AAAC TGTCGCAGCGCAGGCAGTTC 3'
6. Region -560 to -275 Cas9 KO genotyping primers
F	5' AACAATTCTGCCTCCAAGCAAC 3’
R	5' CGCCTTGTCACTGGTGGGA 3’
6. Off-target mutagenesis assessment primers for gRNAs (-570 to -275 KO gRNA)
predicted gRNA3 off-targets:	gene position（GRCh 37）	predicted off-target sequence	sequencing primers	sequencing primers
DIS3L	chr15:66,625,776-66,625,798	AAAATGTTCTCAGCCGGGCACGG	F：AGCCTATACACACTTCTAGAGGA	R：CTTCAGCCTCCCAAGTAGC
SCARNA15/RP11-752G15.6/FSD2	chr15:83,426,372-83,426,394	AAAATGTTCTCGGCCGGGCGCGG	F：ACTCGTTATACACACACACACC	R：CATCTCGGCTCACTGCAAG
STX3	chr11:59,572,378-59,572,400	AAACTGTTATAGGCCGGGCACGG	F：GATAAAGGTGTCAAGTGAGAAAGG	R：GCCTCAGCCTCCCAAGTA
ZEB1	chr10:31,809,412-31,809,434	AACCAGTTCTCCTCAGGGCATGG	F：TTTCAGCATCACCAGGCAGT	R：ATTCTCCAACACTTGCCTTATTACA
IKBKB	chr8:42,132,364-42,132,386	AAACTGATCTCGTCCAGGCTCGG	F：CTTGGCTCACTGCAACCTCT	R：GGTGCACGGCTATAATCCCA
PARK2	chr6:162,357,529-162,357,551	AAACTGTTACCAGCCGGGCATGG	F：GAGCTTTCCTGGGCATGTTTC	R：CTTCTGCCTCAGTCTCCCAAG
predicted gRNA6 off-targets:	gene position（GRCh 37）	predicted off-target sequence	sequencing primers	sequencing primers
ARFGAP1	chr20:61,917,663-61,917,685	AAGCTGCCTGTGCCGCGACAGGG	F：CATTTGGGGCGTGCATTTTG	R：AGGAGGGGACACAGCATACC
ITPR1	chr3:4,706,920-4,706,942	CATCTGCCGGCTCTGCTACAGGG	F：ATTCACAGACTGCGGTGATGG	R：AGAGCAAGCTCAACACTGAAC
RBCK1	chr20:408,118-408,140	CAACTGCCTGCTCTGCAAGGTGG	F：CCAGCGATTTCTAGACCTGGG	R：TCTCCCACTGACATGTAGCTC
SLC7A14/CLDN11	chr3:170,178,176-170,178,198	CAACTGTCTGGGCTGAGAGAGGG	F：ACTTCTCAAGGACGAAACGAA	R：CACTCCCAAAGGCGAGGATT
TRIM9	chr14:51,561,138-51,561,160	CAAGAGCCTGCCCTGGGACAGGG	F：TATCACCTGCCCCCAGTGTCA	R：TTCTCCAGCTCGTGGTCTGT
HCG18	chr6:30,256,811-30,256,833	CAACTGCCTGTGCTTGGACATGG	F：CCCAGAGTGAGAATTGGCCC	R：GGAGAGTCCTTGGGGGTACA
